# Supplementary material for: How well do policymakers address stigma surrounding substance use disorders: lessons from a qualitative review of Scottish Alcohol and Drug Partnerships’ strategic plans
Source: Front Public Health. 2023 Jun 30;11:1209958. doi: 10.3389/fpubh.2023.1209958 (PMC10348887; doi:10.3389/fpubh.2023.1209958)
Supplement: SUPPLEMENTARY FILE 2 — Search strategy. [file Table_1.XLSX]

## Sheet: Sheet1
Supplementary file 2 - record of strategic plans
Ref	Alcohol & Drug Partnership	Document title	Period covered	Duration	Located
1	Aberdeen City	Aberdeen City Alcohol and Drugs Partnership Delivery Framework	2019-2022	up to 4 years	https://www.aberdeencity.gov.uk/sites/default/files/2021-08/ADP%20DELIVERY%20FRAMEWORK%202019%202022%20Version1.0_4.pdf
2	Aberdeenshire	Being Human - Aberdeenshire's Alcohol and Drug Strategy	2020-2025	up to to 6 years	https://www.hi-netgrampian.org/wp-content/uploads/2019/12/7c-Alcohol-and-Drug-Strategy-2020-25-1.pdf
3	Angus	Angus Alcohol and Drug Partnership Strategic Delivery Plan	2020-2023	up to 4 years	https://www.angus.gov.uk/sites/default/files/2020-10/Angus%20ADP%202020-23%20Strategic%20Delivery%20Plan.pdf
4	Argyll and Bute	Argyll and Bute Alcohol and Drug Partnership Alcohol and Drug Strategy and Action Plan	2020-2023	up to 4 years	https://www.argyllandbuteadp.info/img/final_a%26b_adp_strategy_2020-23.pdf
5	Borders	ADP Strategic Plan Refresh	2020	Unclear	http://www.nhsborders.scot.nhs.uk/media/750626/ADP-Borders-Strategy-2020-23.pdf
6	City of Edinburgh	Edinburgh Alcohol and Drugs Partnership Strategic Plan	2021-2024	up to 4 years	By e-mail request to lead officer - contact author for details
7	Clackmannanshire and Stirling	NOT LOCATED	N/A	N/A	N/A
8	Dumfries and Galloway	Dumfries and Galloway Alcohol and Drug Partnership - A One Year Strategy	September 2020-2021	1 year	https://dghscp.co.uk/wp-content/uploads/2020/09/Agenda-Item-10-Appendix-1-ADP-Strategy-2020-21.pdf
9	Dundee City	Dundee Alcohol and Drug Partnership Strategic Plan	2020-2022	up to 3 years	By e-mail request to lead officer - contact author for details
10	East Ayrshire	East Ayrshire Alcohol and Drugs Partnership Strategic Improvement Plan	2020-2024	up to 5 years	https://www.east-ayrshire.gov.uk/Resources/PDF/A/Alcohol-and-Drugs/East-Ayrshire-Strategic-Improvement-Plan-2020-2024.pdf
11	East Dunbartonshire	East Dunbartonshire Alcohol and Drug Partnership Strategy	2020-2023	up to 4 years	By e-mail request to lead officer - contact author for details
12	East Renfrewshire	East Renfrewshire Alcohol and Drugs Plan	2020-2023	up to 4 years	https://www.eastrenfrewshire.gov.uk/media/3963/Alcohol-and-drugs-strategic-plan-2020-2023/pdf/Alcohol_and_drugs_strategic_plan_for_2020_to_2023.pdf?m=637441642413930000
13	Falkirk	NOT LOCATED	N/A	N/A	N/A
14	Fife	Fife ADP Strategy	2020-2023	up to 4 years	https://www.fifeadp.org.uk/__data/assets/pdf_file/0032/228839/Fife-ADP-Strategy-2020-23.pdf
15	Forth Valley	NOT LOCATED	N/A	N/A	N/A
16	Glasgow City	Glasgow City Alcohol and Drug Strategy	2020-2023	up to 4 years	https://www.glasgow.gov.uk/CHttpHandler.ashx?id=50921&p=0
17	Highland	Rights, respect and recovery in Highland: Alcohol and Drug Strategy	2020-2023	up to 4 years	https://www.nhshighland.scot.nhs.uk/Meetings/BoardsMeetings/Documents/January2021/Item%2014%20appx%20d%20%20HADP%20Strategy%202020-2023.pdf
18	Inverclyde	Inverclyde Alcohol and Drug Partnership Delivery Plan	2020-2023	up to 4 years	By e-mail request to lead officer - contact author for details
19	Midlothian and East Lothian	MELDAP Three Year Delivery Plan	2020-2023	3 years	By e-mail request to lead officer - contact author for details
20	Moray	MADP Strategy	2015-2025	up to 11 years	https://hscmoray.co.uk/uploads/1/0/8/1/108104703/20102015-madp-strategy-2015-v9.pdf
21	North Ayrshire	North Ayrshire Alcohol and Drug Partnership Alcohol and Drug Strategy	2019-2024	up to 6 years	http://nahscp.org/wp-content/uploads/2019/12/Alcohol-and-Drug-Strategy-new.pdf
22	North Lanarkshire	North Lanarkshire ADP Strategy	2021-2024	up to 4 years	By e-mail request to lead officer - contact author for details
23	Orkney	Orkney Alcohol and Drugs Partnership Strategy	2021-2026	up to 6 years	By e-mail request to lead officer - contact author for details
24	Perth and Kinross	Perth and Kinross Alcohol and Drug Partnership Strategic Delivery Plan	2020-2023	up to 4 years	https://www.pkc.gov.uk/media/46804/ADP-strategic-delivery-plan-2020-23/pdf/P_K_ADP_Strategic_Delivery_Plan_2020-23.pdf?m=637424333495270000
25	Renfrewshire	Renfrewshire Alcohol and Drug Partnership Strategic Plan	2020-2023	up to 4 years	By e-mail request to lead officer - contact author for details
26	Shetland	NOT LOCATED	N/A	N/A	N/A
27	South Ayrshire	NOT LOCATED	N/A	N/A	N/A
28	South Lanarkshire	South Lanarkshire Alcohol and Drug Partnership Strategy	2020-2023	up to 4 years	https://www.southlanarkshire.gov.uk/downloads/file/14508/south_lanarkshire_alcohol_and_drug_partnership_strategy_2020-2023
29	West Dunbartonshire	EXCLUDED	N/A	N/A	Lead officer request - link received: http://www.wdhscp.org.uk/mental-health-services-for-cyp-adults/west-dunbartonshire-alcohol-drug-partnership-wdadp/
30	West Lothian	Strategic Commissioning Plan Alcohol and Drug Services	2020-2023	up to 4 years	https://westlothianhscp.org.uk/media/45976/Alcohol-and-Drug-Services-Commissioning-Plan-2020-23/pdf/Alcohol_and_Drugs_Services_Commissioning_Plan_2020-23.pdf?m=637408725418230000
31	Western Isles	NOT LOCATED	N/A	N/A	N/A
